# Supplementary material for: Cluster Analysis in Diabetes Research: A Systematic Review Enhanced by a Cross-Sectional Study
Source: J Clin Med. 2025 May 21;14(10):3588. doi: 10.3390/jcm14103588 (PMC12112067; doi:10.3390/jcm14103588)
Supplement: Supplementary file 1 [file jcm-14-03588-s001.zip]

Archive with 2 entries (2 files):
- Prisma Checklist_Table S9.pdf
- Supplementary Materials_Tables S1-S8.pdf
